# Supplementary material for: Age-Dependent Differences in Exercise Response Among Healthy Women: Impact on Inflammation, Lipids Profile and Glucose
Source: Biomedicines. 2026 Mar 4;14(3):575. doi: 10.3390/biomedicines14030575 (PMC13023757; doi:10.3390/biomedicines14030575)
Supplement: Supplementary file 1 [file biomedicines-14-00575-s001.zip]

Archive with 1 entries (1 files):
- biomedicines-4147756-supplementary.xlsx
