# Supplementary material for: Age-Dependent Differences in Exercise Response Among Healthy Women: Impact on Inflammation, Lipids Profile and Glucose
Source: Biomedicines. 2026 Mar 4;14(3):575. doi: 10.3390/biomedicines14030575 (PMC13023757; doi:10.3390/biomedicines14030575)
Supplement: Supplementary file 1 [file biomedicines-14-00575-s001.zip › biomedicines-4147756-supplementary.xlsx]

## Sheet: Sheet1
metabolite	β	SE	p.value
Fat free mass (Kg)	-0.00258941	0.000988343	0.01073
TC mmol/L	-0.00528439	0.00219379	0.0184475
HDL mmol/L	-0.00581832	0.00267695	0.0330287
FBS mmol/L	-0.00273348	0.00129597	0.0383959
TNF alfa pg/ml	-0.0357472	0.0170759	0.0400196
muscle mass (Kg)	-0.00466646	0.00241601	0.0572516
IL-1BETA pg/ml	-0.0194277	0.0105303	0.0694695
LDL mmol/L	-0.00522293	0.00319261	0.105961
IL-8 pg/ml	-0.020709	0.0138592	0.139491
TG mmol/L	-0.0073487	0.00512564	0.155859
Body fat %	0.00269614	0.00190606	0.161479
IL-6 pg/ml	-0.0169565	0.0121301	0.16653
MCP-1 pg/ml	-0.0134734	0.00996761	0.180491
IL-1RA pg/ml	-0.0172021	0.0134058	0.203563
average telomere length on each chromosome end	-0.00633059	0.00616338	0.307768
Fat mass (Kg)	0.00202253	0.00282294	0.475901
Catalase u/ml	0.00105867	0.00207395	0.611283
Weight (Kg)	0.000484708	0.00102608	0.637999
SOD u/ml	0.00198747	0.00490706	0.686624
Height (cm)	0.000206759	0.000542207	0.704079
Relative telomere length (T/S ratio)	-0.00196265	0.00611769	0.749274
IL-10 pg/ml	-0.00254154	0.0149947	0.865915
Total MET value/week	0.00095317	0.0096795	0.921835
Insulin m U/L	-0.000197909	0.00609617	0.974192
